# Supplementary material for: Nutrients, Phytochemicals, and In Vitro Biological Activities of Goldenberry (Physalis peruviana L.) Fruit and Calyx
Source: Plants (Basel). 2025 Jan 22;14(3):327. doi: 10.3390/plants14030327 (PMC11820769; doi:10.3390/plants14030327)
Supplement: Supplementary file 1 [file plants-14-00327-s001.zip]

Archive with 1 entries (1 files):
- plants-3394718-supplementary.pdf
